# Supplementary material for: Influenza Vaccination Coverage Rates and Determinants in Greek Children until the Age of Ten (2008–2019), the Rhea Mother–Child Cohort
Source: Vaccines (Basel). 2023 Jul 14;11(7):1241. doi: 10.3390/vaccines11071241 (PMC10384674; doi:10.3390/vaccines11071241)
Supplement: Supplementary file 1 [file vaccines-11-01241-s001.zip]

Archive with 1 entries (1 files):
- vaccines-2491389-supplementary.pdf
